# Supplementary material for: Potential of Epidermal Growth Factor-like Peptide from the Sea Cucumber Stichopus horrens to Increase the Growth of Human Cells: In Silico Molecular Docking Approach
Source: Mar Drugs. 2022 Sep 23;20(10):596. doi: 10.3390/md20100596 (PMC9605497; doi:10.3390/md20100596)
Supplement: Supplementary file 1 [file marinedrugs-20-00596-s001.zip]

Archive with 9 entries (9 files):
- Supplementary Figure S3 - RMSD of Sh-EGFl-1 model.pdf
- Supplementary Figure S6 - Cell morphology observations.pdf
- Supplementary Materials S1 - S. horrens protein modeling.pdf
- Supplementary Materials S2 - S. horrens protein docking.pdf
- Supplementary S1 - qPCR Array gene list.xlsx
- Supplementary S2_calculation of relative binding percentage.xlsx
- Supplementary Table S4 - Relative binding percentage.xlsx
- Supplementary Table S5 - Cell counting data.xlsx
- Supplementary Table S7 - qPCR Array gene list.xlsx
