# Supplementary material for: Potential of Epidermal Growth Factor-like Peptide from the Sea Cucumber Stichopus horrens to Increase the Growth of Human Cells: In Silico Molecular Docking Approach
Source: Mar Drugs. 2022 Sep 23;20(10):596. doi: 10.3390/md20100596 (PMC9605497; doi:10.3390/md20100596)
Supplement: Supplementary file 1 [file marinedrugs-20-00596-s001.zip › Supplementary S2_calculation of relative binding percentage.xlsx]

## Sheet: Sheet1
	Supplementary Material S2
			Peptide concentrations (nM)	Average OD at 0 nM	Average absorbance at 405 nm	Relative binding (%)	Standard deviation	Standard error (STDV/SQRT(n))
						(OD x nM - OD 0 nM)/OD 0 nM
		rhEGF	0	0.101333	0.101333
			10		0.114	0.125	0.274193	0.158305
			50		0.105	0.0361842	0.111211	0.064208
			500		0.109	0.0756579	0.17954	0.103658
		Sh-EGFl-1	0	0.098	0.098
			10		0.103	0.0510204	0.213067	0.123015
			50		0.0973333	-0.00680272	0.129609	0.0748299
			500		0.108	0.102041	0.0408163	0.0235653
											x
		Figure showed relative binding percentage of rhEGF and Sh-EGFl-1 peptides, respectively, against OD absorbance reading at 504 nm before any of the peptides were introduced to the cells. The trend of interaction was similar for both peptides; there was an increment at 10 nM for both peptides. However, for Sh-EGFl-1, peptide at 500 nM seems to promote interactions with EGFR the most, whereas for rh…
