# Supplementary material for: Potential of Epidermal Growth Factor-like Peptide from the Sea Cucumber Stichopus horrens to Increase the Growth of Human Cells: In Silico Molecular Docking Approach
Source: Mar Drugs. 2022 Sep 23;20(10):596. doi: 10.3390/md20100596 (PMC9605497; doi:10.3390/md20100596)
Supplement: Supplementary file 1 [file marinedrugs-20-00596-s001.zip › Supplementary Table S5 - Cell counting data.xlsx]

## Sheet: Cell counting
Supplementary Material Table S5
Cell Counting Data
Time (hr)	Reading #	Negative control (serum-free)			10 nM rhEGF			50 nM rhEGF			10 nM Sh-EGFl-1			50 nM Sh-EGFl-1
		Replicate 1	Replicate 2	Replicate 3	Replicate 1	Replicate 2	Replicate 3	Replicate 1	Replicate 2	Replicate 3	Replicate 1	Replicate 2	Replicate 3	Replicate 1	Replicate 2	Replicate 3
0	1	225	91	164	685	654	806	296	283	329	360	304	346	354	325	362
	2	274	119	209	759	527	660	369	275	329	389	282	310	287	338	302
	3	347	226	266	468	373	333	353	397	377	397	449	298	310	404	362
	4	343	143	235	273	421	347	419	272	295	441	301	421	341	423	337
	Total	1189	579	874	2185	1975	2146	1437	1227	1330	1587	1336	1375	1292	1490	1363
Average total cell number		880.667			2102			1331.33			1432.67			1381.67
24	1	124	148	192	141	210	202	302	385	450	399	361	332	422	387	432
	2	161	97	83	221	169	108	373	411	416	368	253	264	287	409	306
	3	206	77	211	394	93	98	418	534	521	336	368	332	343	549	431
	4	167	91	121	215	135	149	420	297	403	400	387	440	430	474	441
	Total	658	413	607	971	607	557	1513	1627	1790	1503	1369	1368	1482	1819	1610
Average total cell number		559.333			711.667			1643.33			1413.33			1637
48	1	112	26	115	93	158	118	406	408	532	474	424	344	426	494	443
	2	109	41	104	115	101	41	365	389	375	382	284	332	317	358	319
	3	132	75	139	136	53	75	422	539	599	342	442	371	406	557	463
	4	125	41	110	119	90	98	460	337	428	427	415	441	485	544	447
	Total	478	183	468	463	402	332	1653	1673	1934	1625	1565	1488	1634	1953	1672
Average total cell number		376.333			399			1753.33			1559.33			1753
72	1	104	29	115	111	218	68	279	185	103	507	161	361	309	371	241
	2	81	34	85	166	111	37	195	93	169	486	293	328	171	212	140
	3	145	41	118	181	93	77	266	75	78	485	539	410	268	322	280
	4	138	23	100	169	185	76	301	150	94	503	487	462	357	304	308
	Total	468	127	418	627	607	258	1041	503	444	1981	1480	1561	1105	1209	969
Average total cell number		337.667			497.333			662.667			1674			1094.33
96	1	89	19	132	123	125	19	292	95	32	521	205	479	184	203	308
	2	32	16	92	136	42	29	185	66	30	431	312	395	89	152	155
	3	41	42	115	135	41	45	220	65	41	524	574	381	112	278	299
	4	71	25	121	112	143	66	223	15	51	567	554	505	117	425	263
	Total	233	102	460	506	351	159	920	241	154	2043	1645	1760	502	1058	1025
Average total cell number		265			338.667			438.333			1816			861.667
Summarize cell counting data:
		Time (hour)	Negative control	10 nM rhEGF	50 nM rhEGF	10 nM Sh-hEGFl	50 nM Sh-hEGFl
		0	881	2102	1331	1433	1382
		24	559	712	1643	1413	1637
		48	376	399	1753	1559	1753
		72	338	497	663	1674	1094
		96	265	339	438	1816	862
		Average cell number	483.8	809.8	1165.6	1579	1345.6
Percentage of cell proliferation rate:
		Percentage =	(current cell number - cell number at 0 hour)				x 100 %
			cell number at 0 hour
		Time (hour)	Negative control	10 nM rhEGF	50 nM rhEGF	10 nM	50 nM
						Sh-hEGFl	Sh-hEGFl
		24	-0.365494	-0.661275	0.23441	-0.0139567	0.184515
		48	-0.573212	-0.810181	0.317055	0.0879274	0.268452
		72	-0.616345	-0.763559	-0.501878	0.168179	-0.208394
		96	-0.699205	-0.838725	-0.670924	0.267271	-0.376266

## Sheet: Histogram
	Time (h)	a	b	c	Medium treatment	Average cell numbers	SD	SE	SE negative
	0				Negative control	881	305.05	176.12	-176.12
					10 nM Sh-EGFl-1	1781	530.317	306.179	-306.179
					10 nM rhEGF	2115.33	121.533	70.1673	-70.1673
					50 nM Sh-EGFl-1	1381.67	100.311	57.9147	-57.9147
					50 nM rhEGF	1331.33	105.006	60.6254	-60.6254
	24				Negative control	559.333	129.268	74.6332	-74.6332
					10 nM Sh-EGFl-1	1413.33	77.6552	44.8343	-44.8343
					10 nM rhEGF	711.667	225.976	130.468	-130.468
					50 nM Sh-EGFl-1	1637	170.115	98.2157	-98.2157
					50 nM rhEGF	1643.33	139.22	80.379	-80.379
	48				Negative control	376.333	167.506	96.7098	-96.7098
					10 nM Sh-EGFl-1	1559.33	68.6756	39.6499	-39.6499
					10 nM rhEGF	399	65.5515	37.8462	-37.8462
					50 nM Sh-EGFl-1	1753	174.244	100.6	-100.6
					50 nM rhEGF	1741.33	167.046	96.444	-96.444
	72				Negative control	337.667	184.148	106.318	-106.318
					10 nM Sh-EGFl-1	1674	268.937	155.271	-155.271
					10 nM rhEGF	497.333	207.51	119.806	-119.806
					50 nM Sh-EGFl-1	1094.33	120.355	69.487	-69.487
					50 nM rhEGF	662.667	328.972	189.932	-189.932
	96				Negative control	265	181.133	104.577	-104.577
					10 nM Sh-EGFl-1	1816	204.824	118.255	-118.255
					10 nM rhEGF	338.667	173.828	100.36	-100.36
					50 nM Sh-EGFl-1	861.667	311.917	180.085	-180.085
					50 nM rhEGF	438.333	419.398	242.139	-242.139
